# Supplementary material for: Integration of Non-Invasive Micro-Test Technology and 15N Tracing Reveals the Impact of Nitrogen Forms at Different Concentrations on Respiratory and Primary Metabolism in Glycyrrhiza uralensis
Source: Int J Mol Sci. 2025 Dec 27;27(1):317. doi: 10.3390/ijms27010317 (PMC12786065; doi:10.3390/ijms27010317)
Supplement: Supplementary file 1 [file ijms-27-00317-s001.zip]

Archive with 1 entries (1 files):
- ijms-4027986-supplementary.pdf
